# Supplementary material for: Impacts of Central Administration of the Novel Peptide, LEAP-2, in Different Food Intake Models in Conscious Rats
Source: Nutrients. 2024 Jun 19;16(12):1946. doi: 10.3390/nu16121946 (PMC11206331; doi:10.3390/nu16121946)
Supplement: Supplementary file 1 [file nutrients-16-01946-s001.zip]

Archive with 1 entries (1 files):
- nutrients-3021855-supplementary.pdf
